# Supplementary material for: Modeling the SDF-1/CXCR4 protein using advanced artificial intelligence and antagonist screening for Japanese anchovy
Source: Front Physiol. 2024 Feb 2;15:1349119. doi: 10.3389/fphys.2024.1349119 (PMC10869568; doi:10.3389/fphys.2024.1349119)
Supplement: Supplementary file 1 [file DataSheet1.zip]

Archive with 12 entries (12 files):
- Supplement figure 1.tiff
- __MACOSX/._Supplement figure 1.tiff
- Supplement figure 2A.tiff
- __MACOSX/._Supplement figure 2A.tiff
- Supplement figure 2B.tiff
- __MACOSX/._Supplement figure 2B.tiff
- Supplement figure 3.tiff
- __MACOSX/._Supplement figure 3.tiff
- Supplement figure 4.tiff
- __MACOSX/._Supplement figure 4.tiff
- Supplement figure 5.tiff
- __MACOSX/._Supplement figure 5.tiff
